# Supplementary material for: TQFL19, a Novel Derivative of Thymoquinone (TQ), Plays an Essential Role by Inhibiting Cell Growth, Metastasis, and Invasion in Triple-Negative Breast Cancer
Source: Molecules. 2025 Feb 7;30(4):773. doi: 10.3390/molecules30040773 (PMC11858164; doi:10.3390/molecules30040773)
Supplement: Supplementary file 1 [file molecules-30-00773-s001.zip]

Archive with 1 entries (1 files):
- molecules-3380136-supplementary.pdf
